# Supplementary material for: Genome-wide mRNA profiling identifies X-box-binding protein 1 (XBP1) as an IRE1 and PUMA repressor
Source: Cell Mol Life Sci. 2021 Oct 12;78(21-22):7061–80. doi: 10.1007/s00018-021-03952-1 (PMC8558229; doi:10.1007/s00018-021-03952-1)
Supplement: Supplementary file 5 — Supplementary file5 (XLSX 12 KB) [file 18_2021_3952_MOESM5_ESM.xlsx]

## Sheet: TaqMan Probes ids used in qPCR
Gene	Id
18s rRNA	Hs99999901_s1
ACACA	Hs01046047_m1
ACLY	Hs00982738_m1
ADM2	Hs00363866_m1
ANK2	Hs00153998_m1
ARHGEF2	Hs01064532_m1
ATF3	Hs00231069_m1
ATF4	Hs00909569_g1
BBC3	Hs00248075_m1
BIRC3	Hs00985031_g1
CARL	Hs00189032_m1
CAT	Hs00156308_m1
CDK6	Hs01026371_m1
CDKN1A	Hs00355782_m1
CEBPB	Hs00270923_s1
CHAC1	Hs00225520_m1
CLIP2	Hs00185593_m1
CRYAB	Hs00157107_m1
CXCL8	Hs00174103_m1
DDIT3	Hs00358796_g1
DDR2	Hs01025957_m1
DHCR24	Hs00207388_m1
DNAJA1	Hs01033545_gH
DNAJB2	Hs01047948_m1
DNAJB9	Hs01052402_m1
DSP	Hs00950591_m1
DUSP5	Hs00244839_m1
DUSP6	Hs04329643_s1
E2F7	Hs00987777_m1
EBP	Hs00198130_m1
EDEM1	Hs00976004_m1
EGR1	Hs00152928_m1
EPAS1	Hs01026149_m1
EPHA5	Hs01046100_m1
ERLEC1	Hs01048033_m1
ERN1	Hs00980095_m1
FASN	Hs01005622_m1
FHAD1	Hs00948384_m1
FOLR1	Hs06631528_s1
FOXJ2	Hs00218236_m1
G6PD	Hs00166169_m1
GADD45A	Hs00169255_m1
GADD45B	Hs00169587_m1
GAPDH	Hs02786624_g1
GAS1	Hs00266715_s1
GATA3	Hs00231122_m1
HIF1A	Hs00153153_m1
HIF3A	Hs00541709_m1
HSP90AA1	Hs00743767_sH
HSPA1A	Hs00359163_s1
HSPA1B	Hs00271244_s1
HSPA5	Hs00607129_gH
HSPA6	Hs04187232_g1
HSPA8	Hs03044880_gH
HSPB1	Hs00356629_g1
HSPH1	Hs00971475_m1
ICAM1	Hs00164932_m1
ID1	Hs03676575_s1
IL1A	Hs00174092_m1
IL6	Hs00174131_m1
KDR	Hs00911700_m1
KLF4	Hs00358836_m1
KRCC1	Hs04967386_s1
LDHA	Hs01378790_g1
MAP1LC3A	Hs01076567_g1
MAP2K6	Hs00992389_m1
MAP3K7CL	Hs00963407_m1
MFAP2	Hs01027737_m1
NFKB2	Hs01028890_g1
NOX4	Hs01379108_m1
NUPR1	Hs01044304_g1
PHB	Hs00855044_g1
PRAME	Hs01022301_m1
PRDX1	Hs00602020_mH
PRDX3	Hs00428953_g1
PTX3	Hs00173615_m1
RCAN1	Hs01120954_m1
RPLP0	Hs00420895_gH
SCD	Hs01682761_m1
SEC23B	Hs00197211_m1
SNAI1	Hs00195591_m1
SNHG15	Hs03301061_g1
SRP54	Hs01128080_m1
STEAP3	Hs00217292_m1
TBP	Hs00427620_m1
TGFA	Hs00608187_m1
TNFRSF10B	Hs00366278_m1
TRIB3	Hs01082394_m1
UBB	Hs04401230_gH
VCP	Hs00997642_m1
VEGFA	Hs00900055_m1
WARS	Hs00188259_m1
XBP1(S)	Hs03929085_g1
XBP1(U)	Hs02856596_m1
XBP1	Hs00231936_m1
ZNF432	Hs00940529_m1
