# Supplementary material for: Genome-wide mRNA profiling identifies X-box-binding protein 1 (XBP1) as an IRE1 and PUMA repressor
Source: Cell Mol Life Sci. 2021 Oct 12;78(21-22):7061–80. doi: 10.1007/s00018-021-03952-1 (PMC8558229; doi:10.1007/s00018-021-03952-1)
Supplement: Supplementary file 6 — Supplementary file6 (XLSX 58 KB) [file 18_2021_3952_MOESM6_ESM.xlsx]

## Sheet: A. XBP1s Induction
Gene	Number of XBP1 motifs	Noninduced (n=3 average)	Noninduced standard deviation	Induced (n=3 average)	Induced standard deviation	Fold change	P value vs noniduced
ACLY	1	0.817333	0.259745	0.947	0.402423	1.15865	0.721302
ANK2	1	0.964	0.0311555	1.40307	0.147501	1.45546	0.0146264
ATF3	6	0.721333	0.20472	0.788667	0.0649632	1.09335	0.680433
ATF4	3	1.04633	0.119304	1.26533	0.320026	1.2093	0.415795
BBC3	4	0.965	0.03937	0.501667	0.0223155	0.519862	0.000132277
BIRC3	3	1.12333	0.0895669	1.45233	0.521892	1.29288	0.429194
CALR	14	0.7935	0.149235	0.952	0.224071	1.19975	0.451892
CAT	2	0.970667	0.0327244	1.14133	0.36652	1.17582	0.547696
CDK6	5	0.92	0.0809979	1.077	0.193868	1.17065	0.350223
CDKN1A	10	0.837667	0.12253	0.991333	0.193512	1.18345	0.396445
CEBPB	10	0.91	0.123761	0.816	0.789	0.896703	0.349472
CHAC1	1	0.9108	0.0729133	1.2395	0.0505	1.36089	0.02316
DDIT3	0	0.951633	0.0347515	0.971	0.314402	1.02035	0.935162
CLIP2	12	0.923	0.0650077	1.05167	0.203074	1.1394	0.441538
DHCR24	2	0.961667	0.0542115	1.34033	0.248677	1.39376	0.103181
DNAJA1	4	0.986667	0.0262467	1.121	0.374658	1.13615	0.639582
DNAJB2	4	0.808667	0.148845	0.782667	0.0885902	0.967848	0.842269
DNAJB9	3	0.848333	0.107419	1.41787	0.046931	1.67136	0.00235022
DSP	2	0.864667	0.101932	1.15253	0.2716	1.33292	0.233179
DUSP5	12	0.838667	0.157502	0.907	0.189401	1.08148	0.714838
DUSP6	4	0.851	0.158179	1.30167	0.471104	1.52957	0.268944
EDEM1	7	1.015	0.0324037	1.73777	0.0128573	1.71209	8.05586e-06
EGR1	1	0.768667	0.177691	0.8453	0.137043	1.0997	0.654367
ERLEC1	6	0.974	0.0440303	1.6636	0.0464	1.70801	0.00098164
ERN1	4	0.919333	0.0627393	0.522	0.0814238	0.567803	0.00544665
FASN	9	0.970167	0.109622	1.16733	0.0881148	1.20323	0.118457
FOXJ2	4	0.9055	0.0945	1.44595	0.09395	1.59685	0.0177849
G6PD	6	0.977667	0.0301809	1.12233	0.0830475	1.14797	0.0815503
GADD45A	2	0.905	0.0868907	0.985667	0.325163	1.08913	0.751697
GADD45B	2	0.906667	0.0928559	1.02167	0.269264	1.12684	0.59855
GAS1	1	0.955	0.0533854	1.24443	0.416711	1.30307	0.385076
HSPA1A	12	1.03867	0.127084	1.218	0.433941	1.17266	0.604804
HSPA1B	13	0.886333	0.125784	0.5596	0.0958905	0.631365	0.0431819
HSPA5	11	0.877	0.0931764	0.966667	0.0659966	1.10224	0.333619
HSPA6	5	0.741467	0.521213	0.101	0.133659	0.136217	0.167601
HSPA8	1	0.9575	0.0425	1.238	0.310732	1.29295	0.167601
HSPB1	6	0.921	0.079	1.00667	0.106562	1.09301	0.505959
HSPH1	5	0.987567	0.0112772	1.17667	0.404757	1.19148	0.545058
ICAM1	4	0.8335	0.1665	0.883667	0.111177	1.06019	0.774832
ID1	14	1.03233	0.0551745	0.997	0.242648	0.965773	0.850648
IL1A	3	1.08267	0.116908	1.31593	0.405522	1.21546	0.478095
IL6	4	0.781333	0.216158	1.071	0.229068	1.37073	0.263245
KLF4	4	0.922667	0.0955731	1.02533	0.023669	1.11127	0.214331
LDHA	3	0.977667	0.0441538	1.05733	0.193039	1.08149	0.599816
MAP3K7CL	4	0.844333	0.153198	0.809067	0.112893	0.958231	0.806201
NFKB2	11	0.882333	0.110201	1.17133	0.198713	1.32754	0.146461
PHB	1	0.944	0.079196	1.00633	0.028004	1.06603	0.353204
PRDX1	7	1.12867	0.145459	1.23967	0.242867	1.09835	0.608774
RCAN1	6	1.01667	0.0784573	1.15733	0.326952	1.13836	0.585904
SCD	4	0.883967	0.10802	0.9972	0.188902	1.1281	0.502614
SEC23B	3	0.9209	0.0675324	1.25527	0.0365062	1.36309	0.00352548
SNAI1	5	0.994733	0.0255031	1.5119	0.341577	1.5199	0.179775
TNFRSF10B	1	0.927667	0.0636989	1.02467	0.0882622	1.10456	0.276077
TRIB3	5	0.976333	0.111894	1.07767	0.176247	1.10379	0.530154
UBB	6	0.995333	0.00590668	1.00823	0.249758	1.01296	0.945293
VCP	5	1.0311	0.0637998	0.9202	0.174267	0.892445	0.44563
VEGFA	4	0.869467	0.0938504	0.996667	0.189097	1.1463	0.442159
WARS	3	0.903	0.097	1.43005	0.05995	1.58367	0.0437604
GADD34	14	1.25873	0.192806	0.346442	0.047006	0.275231	0.00254712
ZNF432	3	0.9975	0.00204124	0.9975	0.221093	1	0.665402
XBP1s		1.0541	0.111945	9.20567	3.41446	8.7332	0.0144737
XBP1u		0.978	0.125889	1.1189	0.141274	1.14407	0.308027
XBP1t		0.888133	0.0804258	1.44	0.284649	1.62138	0.0337476

## Sheet: B. XBP1s Silencing during UPR
Gene	Number of XBP1 motifs	Control no stress and negative siRNA (n=3 average)	Control standard deviation	Tg and negative siRNA (n=3 average)	Tg standard deviation	Tg fold change vs control	P value vs control	Tg and XBP1 siRNA (n=3 average)	Tg and XBP1 siRNA standard deviation	Tg and XBP1 siRNA fold change vs control	P value vs control	Tg and XBP1 siRNA fold change vs Tg	P value vs Tg	Tm and negative siRNA (n=3 average)	Tm standard deviation	Tm fold change vs control	P value vs control	Tm and XBP1 siRNA (n=3 average)	Tm and XBP1 siRNA standard deviation	Tm and XBP1 siRNA fold change vs control	P value vs control	Tm and XBP1 siRNA fold change vs Tm	P value vs Tm
ACLY	1	1.00067	0.0011547	0.80305	0.0610233	0.802515	0.00868033	0.615	0.0240416	0.61459	0.0019407	0.76583	0.00216536	0.7755	0.105359	0.774983	0.00152992	0.8485	0.101116	0.847935	0.00698764	1.09413	0.552862
ANK2	1	0.964	0.0311555	2.653	0.643467	2.75207	0.01571	4.14535	1.13936	4.30016	0.00240091	1.56251	0.0491294	2.98	0.0424264	3.09129	4.03276e-09	5.3285	1.87878	5.52749	0.00104839	1.78809	0.0376177
ATF3	6	0.721333	0.20472	1.6625	0.0601041	2.30476	0.0156889	3.417	0.923481	4.73706	0.00325739	2.05534	0.00970563	5.545	0.657609	7.68715	7.63459e-06	4.71	1.47078	6.52957	0.000582799	0.849414	0.27309
ATF4	3	1.04633	0.119304	1.13133	0.17806	1.08124	0.557482	1.0185	0.0106066	0.973399	0.139768	0.900265	0.246935	1.175	0.0777817	1.12297	0.148704	1.026	0.104652	0.980567	0.762529	0.873191	0.202922
BBC3	4	0.965	0.03937	2.069	0.178191	2.14404	0.00161799	3.7185	0.567807	3.85337	0.0207117	1.79725	0.00245749	1.82	0.410122	1.88601	0.00181769	3.908	0.059397	4.04974	2.41449e-09	2.14725	0.000247649
BIRC3	3	1.12333	0.0895669	1.132	0.0226274	1.00772	0.923084	0.903333	0.192959	0.804154	0.0899491	0.797998	0.0583012	1.36	0.169706	1.21068	0.237626	1.187	0.263044	1.05668	0.568291	0.872794	0.605976
CALR	14	0.7935	0.149235	1.546	0.0141421	1.94833	0.0122692	1.453	0.0410122	1.83113	0.00407324	0.939845	0.0937497	1.19	0.113137	1.49968	0.0198045	1.2375	0.0318198	1.55955	0.00805811	1.03992	0.625284
CAT	2	0.970667	0.0327244	0.974	0.204384	1.00343	0.979213	0.712	0.0268701	0.733516	0.0270267	0.731006	0.211832	0.8725	0.279307	0.898867	0.35953	0.94385	0.135977	0.972373	0.616902	1.08178	0.776147
CDK6	5	0.92	0.0809979	0.7755	0.0615183	0.842935	0.0125627	0.4448	0.0350725	0.483478	0.00198933	0.573565	0.022167	1.15	0.353553	1.25	0.198458	0.75	0.120208	0.815217	0.00576689	0.652174	0.269033
CDKN1A	10	0.837667	0.12253	0.8405	0.0304056	1.00338	0.98157	2.4069	0.0875398	2.87334	0.0104776	2.86365	0.00174544	0.8755	0.17607	1.04517	0.704515	2.319	0.0127279	2.7684	5.2384e-06	2.64877	0.00739487
CEBPB	10	0.91	0.123761	1.1585	0.270822	1.27308	0.265577	0.8669	0.151179	0.952637	0.997508	0.748295	0.315029	1.0085	0.143543	1.10824	0.314454	0.8885	0.0615183	0.976374	0.789061	0.881011	0.390706
CHAC1	1	0.9108	0.0729133	8.0535	0.033234	8.84223	1.97245e-06	8.35	1.20208	9.16776	0.0129921	1.03682	0.760608	13.526	4.70367	14.8507	0.000538842	9.8698	0.349028	10.8364	1.07479e-08	0.729691	0.387341
DDIT3	0	0.951633	0.0347515	8.355	0.0777817	8.77964	7.56824e-07	11.785	0.431335	12.384	0.000803019	1.41053	0.00806548	18.0795	0.651245	18.9984	1.43004e-10	12.507	0.618011	13.1427	4.70523e-05	0.691778	0.00290326
CLIP2	12	0.923	0.0650077	0.929	0.21496	1.0065	0.965531	1.5898	0.0421436	1.72243	0.015713	1.7113	0.0507949	0.8535	0.236881	0.924702	0.472949	2.075	0.756604	2.2481	0.00696218	2.43117	0.0195378
DHCR24	2	0.961667	0.0542115	1.042	0.196576	1.08354	0.53451	1.11	0.0848528	1.15425	0.181404	1.06526	0.697302	0.9715	0.195869	1.01023	0.899727	1.399	0.0848528	1.45477	0.000161666	1.44004	0.00801129
DNAJA1	4	0.986667	0.0262467	0.7065	0.0685894	0.716047	0.0075251	0.5793	0.0654781	0.587128	0.0172268	0.819958	0.198265	0.712	0.299813	0.721622	0.0453266	0.8505	0.0855599	0.861993	0.00922215	1.19452	0.337718
DNAJB2	4	0.808667	0.148845	1.14	0.0141421	1.40973	0.0929282	1.3075	0.16617	1.61686	0.152117	1.14693	0.291352	0.955	0.190919	1.18096	0.239291	1.46	0.325269	1.80544	0.00586993	1.5288	0.0305079
DNAJB9	3	0.848333	0.107419	5.3995	0.424971	6.36483	0.000338431	3.5455	0.11243	4.17937	0.00260199	0.656635	0.026977	5.09	0.0848528	6	2.2914e-08	2.3855	0.0360624	2.81198	2.46663e-06	0.468664	2.24817e-07
DSP	2	1.02	0.101932	0.714	0.0622254	0.7	0.224177	0.7955	0.0417193	0.779902	0.281687	1.11415	0.263784	1.0575	0.215668	1.03676	0.204945	1.245	0.162635	1.22059	0.015006	1.1773	0.164296
DUSP5	12	0.838667	0.157502	0.9095	0.0120208	1.08446	0.380391	1.0585	0.0869741	1.26212	0.739146	1.16383	0.138455	1.029	0.114551	1.22695	0.691607	1.225	0.205061	1.46065	0.101555	1.19048	0.110445
DUSP6	4	0.851	0.158179	0.9645	0.17607	1.13337	0.645267	1.1425	0.236881	1.34254	0.808385	1.18455	0.483563	1.0325	0.251023	1.21328	0.725796	1.8345	0.557907	2.1557	0.00967267	1.77676	0.0325544
EDEM1	7	1.015	0.0324037	2.67633	0.294806	2.63678	0.000638999	1.9275	0.0318198	1.89901	0.00174124	0.720202	0.0425235	2.273	0.350725	2.23941	0.000143623	1.198	0.0311127	1.1803	0.000403266	0.527057	0.0017093
EGR1	1	0.768667	0.177691	0.9075	0.0813173	1.18062	0.968525	0.4261	0.081883	0.554337	0.0100257	0.469532	0.0275507	3.921	0.156978	5.10104	7.22582e-07	0.918	0.113137	1.19428	0.675259	0.234124	2.85986e-06
ERLEC1	6	0.87	0.0440303	0.87935	0.0146371	1.01075	0.948533	0.821133	0.0944492	0.943831	0.522458	0.933796	0.0692669	0.909	0.425678	1.04483	0.825037	0.92	0.0424264	1.05747	0.544266	1.0121	0.9528
ERN1	4	0.919333	0.0627393	1.714	0.118794	1.86439	0.00257861	3.2865	0.217082	3.57487	9.87947e-07	1.91744	0.0121569	1.685	0.13435	1.83285	4.85164e-05	2.689	0.281428	2.92495	1.22545e-05	1.59585	0.00139808
FASN	9	0.970167	0.109622	0.923	0.155563	0.951383	0.739602	0.8335	0.0106066	0.859131	0.0892949	0.903034	0.502184	0.8975	0.314663	0.925099	0.587765	0.9415	0.135057	0.970452	0.733417	1.04903	0.768686
FOXJ2	4	0.9055	0.0945	0.728	0.0381838	0.803976	0.0881358	0.6775	0.0120208	0.748205	0.00539889	0.930632	0.216348	0.82779	0.215257	0.91418	0.315848	0.7125	0.0657609	0.786858	0.31238	0.860726	0.899062
G6PD	6	0.977667	0.0301809	0.91	0.0424264	0.930788	0.152577	0.944	0.0268701	0.965564	0.154395	1.03736	0.439374	0.8855	0.232638	0.905728	0.309107	1.179	0.11738	1.20593	0.197783	1.33145	0.150837
GADD45A	2	0.905	0.0868907	1.388	0.039598	1.5337	0.0017235	2.0513	0.128269	2.26663	4.84397e-06	1.47788	0.0198715	2.95	0.424264	3.25967	4.03139e-05	3.277	0.66468	3.62099	0.000160534	1.11085	0.367181
GADD45B	2	0.906667	0.0928559	1.167	0.0721249	1.28713	0.0997828	0.9553	0.204495	1.05364	0.732824	0.818595	0.301427	2.075	0.26163	2.2886	0.000127794	1.915	0.275772	2.11213	0.000310428	0.922892	0.360794
GAS1	1	0.955	0.0533854	0.972333	0.135596	1.01815	0.551367	1.079	0.0835045	1.12984	0.187264	1.1097	0.562038	0.9065	0.27365	0.949215	0.350705	1.19	0.127279	1.24607	0.325842	1.31274	0.205673
HSPA1A	12	1.03867	0.127084	0.697	0.00424264	0.671053	0.0602872	0.755	0.204634	0.726893	0.0711709	1.08321	0.475592	0.605	0.403051	0.582478	0.0624478	0.79	0.141421	0.760591	0.164797	1.30579	0.314175
HSPA1B	13	0.886333	0.125784	0.915	0.219203	1.03234	0.871509	1.29967	0.640227	1.46634	0.250478	1.4204	0.893786	0.8265	0.553665	0.932493	0.780271	0.9595	0.35426	1.08255	0.628463	1.16092	0.646146
HSPA5	11	0.877	0.0931764	5.665	0.33234	6.45952	0.00014754	3.74	0.367696	4.26454	7.97396e-05	0.660194	0.0315837	3.664	0.206475	4.17788	6.42387e-07	2.27	0.141421	2.58837	7.45082e-06	0.619541	0.000167107
HSPA6	5	0.741467	0.521213	0.28	0.240416	0.37763	0.0956932	0.4505	0.35426	0.60758	0.170458	1.60893	0.630021	0.1275	0.00353553	0.171956	0.00591135	0.3778	0.25	0.509531	0.0728245	2.96314	9.09731e-07
HSPA8	1	0.9575	0.0425	0.544	0.00848528	0.568146	0.00137404	0.4965	0.0459619	0.518538	0.000205452	0.912684	0.287204	0.5043	0.166453	0.526684	0.000661138	0.63785	0.0252437	0.666162	4.95595e-05	1.26482	0.123938
HSPB1	6	0.921	0.079	0.7315	0.0360624	0.794245	0.149914	0.808	0.0113137	0.877307	0.152232	1.10458	0.103452	0.764	0.189505	0.829533	0.155351	0.9195	0.0629325	0.998371	0.978513	1.20353	0.129114
HSPH1	5	0.987567	0.0112772	0.831	0.125865	0.841462	0.638388	0.718	0.206116	0.72704	0.168358	0.864019	0.149603	0.8365	0.170413	0.847031	0.422316	0.94775	0.18703	0.959682	0.803215	1.13299	0.342102
ICAM1	4	0.8335	0.1665	1.64385	0.284045	1.97223	0.0221995	2.515	0.671751	3.0174	0.00605958	1.52994	0.233243	1.03	0.254558	1.23575	0.402025	2.6	0.339411	3.11938	4.32621e-05	2.52427	0.00082102
ID1	14	1.03233	0.0551745	0.915333	0.159632	0.886665	0.307297	0.747333	0.608528	0.723926	0.379484	0.81646	0.667744	0.8595	0.55225	0.83258	0.407999	0.543	0.182434	0.525993	0.0689748	0.631763	0.539813
IL1A	3	1.08267	0.116908	2.8035	0.174655	2.58944	0.00118287	6.3975	1.33714	5.90902	0.000817032	2.28197	0.0637348	3.211	0.142836	2.96583	2.76377e-05	4.28	1.41421	3.9532	0.000233002	1.33292	0.0266657
IL6	4	0.781333	0.216158	1.79767	0.127422	2.30077	0.001344	2.37833	0.335446	3.04394	0.000522489	1.32301	0.0203285	1.22685	0.0662559	1.5702	0.0204976	1.565	0.162635	2.00299	0.000366651	1.27562	0.00381596
KLF4	4	0.922667	0.0955731	1.037	0.162225	1.12392	0.638217	1.03833	0.153324	1.12536	0.431569	1.00129	0.990612	1.135	0.120208	1.23013	0.280424	0.9575	0.0883883	1.03775	0.694101	0.843612	0.308638
LDHA	3	0.977667	0.0441538	0.88325	0.0951059	0.903427	0.238431	0.862333	0.223146	0.882032	0.346043	0.976319	0.890571	0.80395	0.133007	0.822315	0.291644	1.0045	0.0502046	1.02745	0.429721	1.24946	0.262061
MAP3K7CL	4	0.844333	0.153198	1.8015	0.400964	2.13364	0.0200346	1.96	0.160935	2.32136	0.000236526	1.08798	0.481831	1.978	0.124451	2.34268	9.38793e-05	1.908	0.294156	2.25977	0.000535123	0.964611	0.619851
NFKB2	11	0.882333	0.110201	1.2375	0.137886	1.40253	0.122972	1.49	0.0565685	1.6887	0.00363022	1.20404	0.0487883	1.045	0.0353553	1.18436	0.348782	1.63	0.039598	1.84737	0.12	1.55981	0.0548836
PHB	1	0.944	0.079196	1.024	0.039598	1.08475	0.365703	0.8662	0.142553	0.917585	0.41514	0.845898	0.136171	1.0466	0.359776	1.10869	0.470611	1.109	0.227688	1.17479	0.128854	1.05962	0.737749
PRDX1	7	1.12867	0.145459	1.2765	0.603162	1.13098	0.696793	1.13667	0.617846	1.00709	0.980448	0.890456	0.776176	0.866	0.486489	0.767277	0.219373	1.085	0.13435	0.961311	0.673069	1.25289	0.347744
RCAN1	6	1.01667	0.0784573	2.32	0.155563	2.28197	0.000619026	5.47	0.537401	5.38033	4.42954e-05	2.35776	0.00175335	1.36	0.086267	1.3377	2.60639e-05	2.055	0.0353553	2.02131	1.82061e-07	1.51103	3.76135e-06
SCD	4	0.883967	0.10802	1.068	0.131522	1.20819	0.224246	1.21667	0.370045	1.37637	0.140047	1.1392	0.559185	1.017	0.173948	1.1505	0.187872	1.402	0.271529	1.58603	0.109022	1.37856	0.363415
SEC23B	3	0.9209	0.0675324	1.21467	0.0930878	1.319	0.015023	0.989667	0.0953432	1.07467	0.310564	0.814764	0.0173654	3.015	2.21324	3.27397	0.0457079	1.1445	0.0502046	1.24281	0.268965	0.379602	0.0598005
SNAI1	5	0.542	0.0255031	0.586	0.0537401	1.08118	0.0809679	0.687	0.253829	1.26753	0.494431	1.17235	0.555455	0.6603	0.176352	1.21827	0.327698	0.636	0.123037	1.17343	0.249467	0.963199	0.795641
TNFRSF10B	1	0.927667	0.0636989	1.0865	0.160513	1.17122	0.219543	0.89	0.0282843	0.959396	0.487588	0.819144	0.106199	1.03	0.127279	1.11031	0.135428	1.0055	0.0685894	1.0839	0.139791	0.976214	0.699388
TRIB3	5	0.976333	0.111894	3.6975	0.753069	3.78713	0.00696078	3.7015	0.171827	3.79123	1.70195e-05	1.00108	0.992777	2.28	0.240416	2.33527	0.000332667	2.55	0.66468	2.61181	0.00115619	1.11842	0.797848
UBB	6	0.995333	0.00590668	0.932333	0.161327	0.936705	0.536277	0.873667	0.11812	0.877763	0.0865828	0.937075	0.570099	0.875	0.33234	0.879102	0.337825	1.028	0.178191	1.03282	0.615041	1.17486	0.376556
VCP	5	1.0311	0.0637998	1.17633	0.149105	1.14085	0.209402	0.9775	0.0459619	0.948017	0.359437	0.830972	0.0869953	0.9125	0.152028	0.884977	0.123951	1.2005	0.330219	1.16429	0.213675	1.31562	0.1243
VEGFA	4	0.869467	0.0938504	1.152	0.0254558	1.32495	0.583407	1.20333	0.395769	1.38399	0.483586	1.04456	0.842771	1.207	0.469519	1.38821	0.413526	1.5725	0.0417193	1.80858	0.26264	1.30282	0.684939
WARS	3	0.903	0.097	1.3885	0.072832	1.53765	0.090431	1.655	0.0240416	1.83278	0.00653546	1.19193	0.00710261	1.298	0.0226274	1.43743	0.29678	1.4844	0.117945	1.64385	0.00587041	1.14361	0.108829
GADD34	14	1.08	0.192806	1.54829	0.100669	1.4336	0.00231486	2.55915	0.0899286	2.36958	7.50303e-06	1.65289	0.000755308	3.29887	0.0232585	3.05451	5.1369e-09	2.55915	0.0899286	2.36958	2.42848e-07	0.775765	4.07224e-05
ZNF432	3	0.9975	0.00204124	1.0765	0.20294	1.0792	0.513743	1.08667	0.195533	1.08939	0.388529	1.00944	0.948712	1.118	0.152735	1.1208	0.0689774	1.44	0.113137	1.44361	0.456669	1.28801	0.807407
XBP1s		1.0541	0.111945	11.1735	0.287792	10.6	1.30043e-05	2.315	0.0494975	2.19619	0.00012971	0.207187	1.1553e-05	16.032	7.2931	15.2092	0.000427155	1.537	0.128693	1.45812	0.00174599	0.0958708	0.00229305
XBP1u		0.994	0.051614	1.325	0.0749533	1.333	0.0125557	0.2765	0.0162635	0.278169	5.31865e-05	0.208679	0.0001257	0.821	0.234759	0.825956	0.196472	0.25	0.0282843	0.251509	2.75069e-06	0.304507	0.00148876
XBP1t		1.03833	0.171578	1.99	0.108894	1.91653	0.0106815	0.44	0.0226274	0.423756	0.00976145	0.221106	0.000118671	2.1495	0.0855599	2.07014	0.000134025	0.3445	0.0106066	0.331782	0.00102565	0.16027	8.65303e-07

## Sheet: C. Data Set Figure 4A
XBP1u upreg	XBP1u downreg	XBP1s upreg	XBP1s downreg
HIF3A	HLA-B	C1orf132	RPL27
LINC01224	PRKAA2	UNC5B	CYB5R3
SEMA5A	HMGB1	DUSP15	SREBF2
RP11-588H23.3	MYPN	CYP1A1	LAPTM4B
ANK2	LGR5	FGD3	ZMYM3
RCN3	RTKN2	AC073043.1	ZMPSTE24
APOC1	KCTD16	GRIN1	RPL7A
APOE	CYP27C1	STK32A	UBB
PCDHB2	DENND1A	BEX2	CDC42
HID1	GLS	TFCP2L1	MTHFD1
PLPPR3	KIF26A	TCL1B	MEGF9
BRSK1	SPOCD1	ESPN	HSPB1
GABRG2	MYSM1	GRAMD2	TKT
CH17-140K24.5	TIMP3	SLC16A14	SSR2
PCDHB16	EPS8	ZNF192P1	SCD
PCDHB8	C1QTNF1	BDNF-AS	COL4A4
PCDHB9	COL1A1	TMEM45B	EXTL3
WNT11	HLA-H	TTC6	DHX9
RBP1	C5orf46	GATA3	SLC35B2
MAGED1	C4BPB	OSCAR	ACACA
DPF3	GNAZ	SMC1B	DDX39A
LINC01234	SEMA3A	TMEM200C	FAM127C
CD33	TBX15	GSAP	EBP
LPAR3	PRG2	AREG	PRDX3
CPZ	RP11-872D17.8	IL1A	DAG1
GPR78	SLC43A3	MTSS1	NDRG4
ZNF85	GS1-358P8.4	ATF3	GJA1
SLIT3	DENND2D	LAMP3	PTPRS
SH3RF3	CRIP2	FUT1	NDRG3
CD163	MMD	PPP1R15A	LTBP1
CD163L1	ATP9A	ABCG2	SAMHD1
SLC40A1	FHL1	DDIT3	TM9SF2
BHLHA15	TBXA2R	SERPINB10	EPHA5
WASF3	TGFBI	SERPINB2	BRAT1
FOXQ1	ATXN7L2	GDF15	GOT2
TGFBR3L	RHPN1	TRIB3	KDELR1
PALM3	LTBP3	SPX	ORC1
PDIA2	LINC01116	LINC00271	SLC29A1
YBX2	BANK1	SPRY4	CD276
LAD1	MTMR9LP	C11orf96	ASF1B
TNNT2	CNTNAP3B	SDSL	RRAGA
CTD-2587H24.4	CTC-295J13.3	LINC00910	GNAI2
DNAAF3	F2RL1	RNU2-4P	FASN
TNNI3	TINAGL1	ZNF391	SLC6A6
RASSF4	SLC47A1	FCMR	KRT19
CCDC149	PCSK9	EOMES	RP4-555D20.2
SLC17A9	SPOCK3	GADD45A	ACLY
LINC01484	CGREF1	BTC	LGALS3BP
SUSD2	ADGRG1	RGS16	CA12
ITGB6	PAX8-AS1	CREB5	GALNT11
DOC2A	TNC	ARRDC4	LGR4
CDC42BPG	MARK1	PPP1R36	DANCR
AGBL2	TNFAIP8L3	VEPH1	GM2A
SV2A	DARS-AS1	ZNF528	RRM2
HYAL1	CES4A	BIRC3	CSPG4
PKIG	NRG1	RP11-403I13.8	TBCD
TTYH2	IFI44L	CXCL2	NR4A1
FAM163A	HOXA10	ERFE	ITGA11
TUBB4A	HOXA10-HOXA9	TSSK6	IGSF3
MALL	HOXA9	AL365273.1	ADAM19
MPP4	MSS51	CC2D2B	PHB
TNNT1	ICA1	ENTPD1	PBXIP1
ADGRL1	TMEM92	RP11-248J23.7	ACKR3
CCBE1	UNC5C	RDM1	LIG1
APH1B	MRAP2	GLS2	HSP90AA1
CD36	LRP1B	ULBP1	TNFSF9
ZFP14	ENPP1	CXCL3	VCP
ELMO1	EML1	G0S2	NLGN2
ABCA1	SPTLC3	LRRIQ3	LYPLA2
ZNF461	SMG1P7	SLC22A15	STEAP3
CGNL1	ITGA7	LYPD5	TCIRG1
REEP2	SLC1A1	RP11-465B22.3	SLC38A5
FBLN5	APLF	CORO1A	COL4A3
KBTBD8	PROKR1	TSC22D3	KIF3C
CTSV	MOV10L1	CLDN1	XXYLT1
CTD-2311M21.3	CPM	PLSCR2	GSTO1
SGCA	ELOVL2	PCLO	CAT
ZNF516	AC226119.4	ADTRP	SCD5
INTS6-AS1	AC226119.5	RBM24	LPCAT1
RPS4XP16	FAM86EP	CAPN5	NOTCH3
RBPMS2	CYP2D7	ANKRD20A5P	BTBD3
GP1BB	ANK3	CYP4F35P	CHPF2
SEPT5	ONECUT2	RP11-681B3.4	G6PD
PMS2P3	S100A14	MAFF	DHCR7
BCAM	LINC01239	SLAIN1	TUBD1
CH17-140K24.8	PLCG2	KCNH1	PSMB3
PCDHB14	LCNL1	SESN2	LMO4
PCDHB15	PTGDS	LRRC2	PRDX1
GPR160	RP11-545I5.3	NPAS1	SCFD2
SLC12A7	TNFRSF19	CTD-2576F9.1	PKM
SERPINF2	KCNK4	RP11-255M2.3	COX6B1
C14orf132	TEX40	ARVCF	MT-ND6
PGM3	FOLR1	ROBO3	C1GALT1C1
LRFN1	KLRC1	EGR1	PDIA4
OLFM2	KLRC2	RGS7	RASGRP2
EEF1A2	KLRC3	TMEM200A	EMP3
GMDS-AS1	RP11-277P12.6	RASGRP3	MBOAT7
SLC12A5	HLA-F	PCDH1	SMOC1
RUNX3	TSPAN2	GPR1	SCARA3
IL27RA	ADAM23	HEIH	SAMD1
COL5A2	KLRG1	NUPR1	HSP90AA2P
SNX30	LEKR1	KLHL3	AKR1C3
CYP2S1	BTBD19	KLHL35	B4GALNT1
TENM2	POSTN	AZIN1-AS1	ID1
ACTG2	ZMYND10	SNHG5	C1orf216
SELM	TBC1D30	SNORD50B	COL3A1
PLA2G16	ZNF790	ARL4C	PKI55
HBEGF	DNAJC22	RP11-320M2.1	TSPAN15
ST3GAL5	ADCY10P1	CDC42EP2	TRIM5
GRTP1	EYA1	STX11	GAS1
FAM189A2	RTN1	STC2	AHSA1
CNN1	ZSWIM5	DUSP5	DNAJA1
TSPAN9	NEK11	MDFI	AQP3
ZNF620	TNFAIP6	ICA1L	PWP2
FGFBP3	PRRX1	SH3BP2	MFAP2
APOBEC3C	ASIC2	FAM134B	CRYAB
APOBEC3D	PNCK	ADM2	ASIC1
ZSCAN5A	PBDC1	DMKN	PLOD1
FOXE1	SH3BGR	EPCAM	SCARB1
HTRA3	ANGPTL4	PARD3B	FAM111B
RP1-152L7.5	PRRG4	FAM86B3P	KIAA0040
SLITRK6	IL7	SAMD4A	DHCR24
WFS1	KRT14	TCAF2	HSPH1
AP1S3	ETNPPL	HDAC9	NR4A2
DSP	KLHL1	EPB41L4A-AS1	CORO2B
NXPH4	KLHL4	NGF	IL7R
TSPAN13	LINC01444	SLC16A9	SLC12A8
CLIP2	KAZN	CHAC1	MARCKSL1
FAM133A	FAM184A	DUOX1	RP4-598P13.1
RTN2	TERT	MAL2	PFKFB4
TP53I11	FRY	LCA5L	UCN2
TRIM34	LINC00665	OPLAH	FHOD1
TRIM6	PPFIA2	LPAR1	ASB9
TRIM6-TRIM34	RP1	UST	MROH6
ZNF329	EREG	SNHG15	MPP2
FAM160A1	SHISA2	SNORA9	ARHGDIB
PNMA2	CD177	CLGN	WNT5B
NR6A1	SYTL2	CTH	ID3
GREM1	GNG11	HECW2	NOX4
IGFBP6	MYB	ANKRD24	SNAI1
IDH2	PLA2R1	PTK6	CLDN11
SCN9A	OLFM1	LCN2	GAS7
LMAN1	TNFSF15	FAM129A	CORO6
TMEM47	NXF3	KLF4	FAM13C
DMTN	SPINK6	TMEM154	OLFML2A
TSPYL2	NELL2	SULF1	CXCR4
NUCB2	ADAMTS10	DUSP6	LUM
TRIM24	SULT1E1	BCL7A	RP11-54O7.3
VLDLR	SSC5D	TUFT1	GLP2R
SLC9A7	S100A4	IL6	CXXC4
ZNF594	SPINK13	DDR2	TSHZ2
CREB3L1	TFPI2	GOT2P3	NEK10
PEAR1	CCL2	RP11-705C15.2	PI16
ADGRG2	POP1	RP11-705C15.5	DSCR8
AC069368.3	PROC	PARP10	KCNJ15
ANKDD1A	NYNRIN	ARHGEF37	SSUH2
PLEKHO2	AMTN	TMEM156	EAF2
PROS1	RN7SK	CCDC15	PRAME
C12orf4	PCDHA1	MPP7	GABRQ
LYPD1	PCDHA10	SYBU	TMEM144
PYGO1	PCDHA11	ZFP90	KCNIP2
CPE	PCDHA12	ARHGAP20	FHAD1
SIRPA	PCDHA13	LBX2-AS1	RAB27B
CITED2	PCDHA2	TLCD2	ARHGAP24
ZNF432	PCDHA3	RP9	SERF1B
ZNF841	PCDHA4	GPAT3	PLXDC1
NID1	PCDHA5	SRD5A3-AS1	LMO1
DCP1A	PCDHA6	ADM	ATP8B3
ZNF274	PCDHA7	RUNDC3B	UCP3
SEC61A1	PCDHA8	PHLDA1	COL9A3
PPP2R2C	PCDHA9	BMS1P1	APCDD1L
SORBS2	PCDHAC1	CIDECP	RAB26
SEZ6L2	PCDHAC2	FOSL1	CYP2E1
SEC11C	CCIN	ELOVL7	LINC00473
BLVRB	SULT1B1	C6orf48	MAP2K6
PDE7B	PLCXD3	MARCH4	SELENBP1
ERLEC1	CBLN2	SYT7	AKR1C2
SNCG	ASIC3	SNHG12	LDB3
SRGN	MXRA8	SNORA16A	FGFR4
EDEM1	RGS4	SNORA44	GRM1
TBK1	UNC5D	SNORA61	PLA2G4A
HIP1R	VAV3	FAM84B	HSPA8
SH3BP5	ADRA2A	UPP1	BMF
ARMCX3	AJ006998.2	CYP1B1	METTL7A
NCOA2		CXCL8	HSPA1B
HPF1		PRELID3A	DGKI
SEMA3B		MAP3K7CL	FSTL4
FAM221A		PRSS16	OAS1
PLEKHG1		ZC3H6	HSPA1A
DHRS2		CRISPLD2	IGF2
INHBE		ANKRD33B	INS
HLF		C1orf106	INS-IGF2
TXNIP		ARHGEF2	ACTC1
MYOM2		SH2D2A	FERMT3
EPGN		PRKCH	FOXS1
LIPE		RP11-47I22.4	RMRP
CTD-2006C1.10		ADAP1	CACNA1G
ZNF433		COX19	EPB41L3
ZNF878		FYN	AP001432.14
AMPD3		LACC1	DSCR9
H1F0		RP11-65B7.2	FHIT
NDUFA6-AS1		PPCDC	FAM179A
RP4-669P10.19		ZNF441	MTUS2
DAW1		OSBPL6	IGSF10
NKAIN1		FGF2	NES
ABCG1		NRIP3	NDRG2
STK31		AGTPBP1	GNG11
KIF21B		CCDC174	MYB
ANKFN1		TMEM87B	PLA2R1
APOL6		SAT1	OLFM1
EPAS1		GADD45B	TNFSF15
CIART		TEF	NXF3
MID2		NEIL1	SPINK6
PRKCQ-AS1		SLFN5	NELL2
SH3TC1		KRT16	ADAMTS10
ARFGEF3		CTAGE5	SULT1E1
ASS1		MIA2	SSC5D
STMN3		RP11-407N17.3	S100A4
RFTN1		MYBL1	SPINK13
MDK		ALDH1L2	TFPI2
MICAL2		TGFA	CCL2
ZRANB2-AS2		IDNK	POP1
ZNF619		TRPM4	PROC
ARID5B		NBPF3	NYNRIN
XBP1		UBA6-AS1	AMTN
CPEB4		CYP4V2	RN7SK
NES		KLKB1	PCDHA1
NDRG2		GAB2	PCDHA10
		ZNF185	PCDHA11
		RND3	PCDHA12
		ERRFI1	PCDHA13
		TMEM159	PCDHA2
		KITLG	PCDHA3
		PHLDB3	PCDHA4
		TRAPPC6B	PCDHA5
		AKAP12	PCDHA6
		LINC00511	PCDHA7
		SYNE1	PCDHA8
		PTPDC1	PCDHA9
		FRA10AC1	PCDHAC1
		HMGB1P35	PCDHAC2
		ZBED3-AS1	CCIN
		ATP6AP1L	SULT1B1
		C21orf91	PLCXD3
		GDAP1	CBLN2
		RELB	ASIC3
		MARVELD2	MXRA8
		SYT1	RGS4
		RP11-620J15.3	UNC5D
		KRCC1	VAV3
		CDC42EP1	ADRA2A
		GAS5	AJ006998.2
		CEBPG
		ISLR2
		TRAF1
		CBX7
		RNF19B
		IFIT5
		H6PD
		LINC00707
		VEGFA
		MEF2A
		ARHGEF28
		SLC7A2
		CCSER2
		SNAI2
		RP5-1120P11.1
		PER2
		AMOTL2
		F3
		PARP12
		PXK
		GOT1
		ANKRD1
		OPTN
		PEA15
		PLK2
		FRMD6
		EGFR
		WDFY2
		FAM86B1
		DPF2
		NFKB2
		CCDC112
		AC138969.4
		AFAP1L2
		PXDC1
		ERN1
		MBP
		ZNF44
		NTN4
		IRS2
		GTPBP2
		ARHGAP26
		SIPA1L2
		CDKN1A
		HLA-E
		EIF1B
		HINT3
		NFIL3
		E2F7
		ZNF674
		GLIS3
		HIF1A
		SNAPC1
		LINC01133
		CDCP1
		GATA6
		DNAJB2
		ALKBH3
		PMAIP1
		CDKL5
		DSC3
		ADORA2A
		SPECC1L
		SPECC1L-ADORA2A
		CCNB1IP1
		EIF1
		LMLN
		C17orf51
		FAM216A
		ZEB2
		PDP1
		RAPH1
		ZCCHC7
		PRKCE
		TUBE1
		SSH1
		NDRG1
		CNTRL
		ZNF777
		SDC4
		MICALL1
		NBPF1
		CEBPB
		AHR
		RP11-507K12.1
		TTPAL
		MED10
		CBX4
		RMND1
		RBCK1
		IGFBP4
		C5orf34
		TNIP1
		AVPI1
		PDGFB
		C11orf68
		USP36
		RAB11FIP1
		MFAP3L
		WWC3
		KRT80
		TSEN15
		CSGALNACT2
		C9
		DAB2
		UGCG
		GAS2L3
		FOXJ2
		ZDBF2
		ALPK2
		SNHG1
		SNORD22
		SNORD25
		SNORD26
		SNORD27
		SNORD28
		SNORD30
		TCEA1
		SLC6A9
		RAPGEF1
		CDK6
		WDFY1
		ODC1
		TRIM2
		WASF2
		SH3BP4
		EREG
		SHISA2
		CD177
		SYTL2
		FAM221A
		PLEKHG1
		DHRS2
		INHBE
		HLF
		TXNIP
		MYOM2
		EPGN
		LIPE
		CTD-2006C1.10
		ZNF433
		ZNF878
		AMPD3
		H1F0
		NDUFA6-AS1
		RP4-669P10.19
		DAW1
		NKAIN1
		ABCG1
		STK31
		KIF21B
		ANKFN1
		APOL6
		EPAS1
		CIART
		MID2
		PRKCQ-AS1
		SH3TC1
		ARFGEF3
		ASS1
		STMN3
		RFTN1
		MDK
		MICAL2
		ZRANB2-AS2
		ZNF619
		ARID5B
		XBP1
		CPEB4

## Sheet: D. Data Set Figure 4B
	GO assigment	Overlap	P-value	Adjusted P-value	Odds Ratio	Combined Score	Genes
XBP1s	Response to unfolded protein	10 from 43	3.30398e-07	0.000562006	7.97798	119.055	DNAJB2;DNAJA1;HSPA8;HSP90AA1;HSPH1;DDIT3;HSPB1;OPTN;HSPA1B;HSPA1A
	Positive regulation of MAP kinase activity	20 from177	2.46291e-07	0.000628413	3.87631	58.9848	DUSP5;GADD45B;GADD45A;MAP3K7CL;PDGFB;IGF2;TGFA;CXCR4;NGF;FGF2;DUSP6;EGFR;INS;VEGFA;INS-IGF2;UBB;PEA15;RAPGEF1;NEK10;MAP2K6
	Regulation of cell proliferation	48 from740	2.09056e-07	0.00106681	2.22521	34.2252	CDKN1A;CXCL8;PDGFB;TGFA;IRS2;GATA3;PHB;TCIRG1;DUSP15;CXCL3;AREG;FGF2;CXCL2;EGFR;INS;PRDX3;DNAJB2;EPCAM;CYP1B1;SH3BP4;PRAME;FYN;E2F7;KCNH1;TRPM4;GLP2R;IGF2;AKR1C3;AKR1C2;PTK6;EMP3;GAB2;NGF;KLF4;VEGFA;FOSL1;BTC;IL1A;IL6;INS-IGF2;CDK6;COL4A3;NOX4;ARHGEF2;FGFR4;IL7R;HSPA1B;HSPA1A
	Positive regulation of cellular biosynthetic process	18 from159	9.51267e-07	0.00121358	3.88362	53.8482	SCARB1;EGR1;HSP90AA1;DHX9;PDGFB;IGF2;FAM129A;SAMD4A;IRS2;KLF4;HIF1A;AREG;EGFR;INS;IL6;ZEB2;KITLG;FGFR4
	Positive regulation of intracellular signal transduction	33 from 479	4.974e-06	0.00507647	2.36341	28.8603	SLC35B2;PDGFB;IFIT5;LPAR1;IRS2;GATA3;FGF2;EGFR;INS;GJA1;UBB;TRIM5;PMAIP1;BMF;FYN;EPHA5;UNC5B;PLK2;IGF2;AKR1C3;AKR1C2;VEGFA;BTC;IL1A;RRAGA;KITLG;IL6;INS-IGF2;RBCK1;FGFR4;IL7R;BIRC3;DDR2
	Positive regulation of macromolecule biosynthetic process	15 from 142	1.76114e-05	0.00998567	3.6238	39.6696	DHX9;PDGFB;IGF2;FAM129A;SAMD4A;IRS2;KLF4;HIF1A;AREG;EGFR;INS;IL6;KITLG;HSPH1;FGFR4
	Negative regulation of apoptotic process	32 from 485	1.65331e-05	0.0105461	2.26344	24.9208	FCMR;GATA6;HSPB1;EGFR;INS;PRDX3;UBB;LAMP3;PRAME;EPHA5;PRKCH;CBX4;UNC5B;PLK2;IGF2;DHCR24;NGF;KLF4;VEGFA;DNAJA1;NR4A2;DAB2;IL6;INS-IGF2;CAT;SNAI2;FGFR4;CRYAB;HSPA1B;HSPA1A;BIRC3;DDR2
	Regulation of protein kinase B signaling	16 from163	2.34842e-05	0.0108945	3.36739	35.8937	PDGFB;IGF2;AKR1C3;AKR1C2;IRS2;GATA3;FGF2;EGFR;INS;BTC;KITLG;DDIT3;DAG1;TRIB3;FYN;FGFR4
	Regulation of apoptotic process	46 from815	1.54986e-05	0.0112985	1.93625	21.4435	BEX2;STEAP3;FCMR;VCP;GLS2;GATA6;HSPB1;PHB;NDRG1;EGFR;INS;PRDX3;FGD3;UBB;TRIM2;ANKRD1;CYP1B1;PMAIP1;PRAME;BMF;FYN;MAP2K6;EPHA5;GADD45B;CBX4;GADD45A;GDF15;PLK2;IGF2;DHCR24;NGF;DUSP6;VEGFA;DNAJA1;DAB2;IL6;INS-IGF2;CAT;GAS1;ARHGEF2;FGFR4;CRYAB;HSPA1B;HSPA1A;BIRC3;DDR2
	Regulation of steroid biosynthetic process	8 from 44	3.48765e-05	0.011865	6.23733	64.0181	EGR1;SCD;FASN;AKR1C3;DHCR7;FGFR4;ACACA;SREBF2
	Regulation of protein modification from small protein conjugation or removal	5 from 14	3.32914e-05	0.0121347	12.2519	126.32	DNAJB2;EGR1;HSP90AA1;HSPA1B;HSPA1A
	Positive regulation of cellular metabolic process	12 from 92	1.45772e-05	0.0123979	4.47461	49.8295	ACLY;CDKN1A;GADD45A;FASN;PDGFB;AKR1C3;GATA3;KLF4;HIF1A;ACACA;INS;VEGFA
	Acyl-CoA biosynthetic process	5 from 14	3.32914e-05	0.0130682	12.2519	126.32	ACLY;SCD;FASN;SCD5;ACACA
	Regulation of peptidyl-tyrosine phosphorylation	10 from 85	0.000180093	0.0399571	4.03592	34.7979	IL6;INS-IGF2;PDGFB;IGF2;FYN;CSPG4;ARHGEF2;EGFR;INS;VEGFA
	Positive regulation of transcription from RNA polymerase II promoter in response to stress	6 from 29	0.000160271	0.0408932	7.09765	62.0238	CEBPB;DDIT3;SESN2;HIF1A;ATF3;VEGFA
XBP1u	Endosomal/Vacuolar pathway	4 from 12	2.91204e-05	0.0445542	20.7684	216.907	HLA-H;HLA-B;CTSV;HLA-F
	Cholesterol metabolism	6 from 50	0.000143056	0.0440612	7.47664	66.1852	ABCA1;APOC1;PCSK9;CD36;ANGPTL4;APOE
